# Supplementary material for: Alternative Splicing of SCL30a Generates Distinct Isoforms to Modulate ABA Signaling in Arabidopsis
Source: Plants (Basel). 2026 Jun 3;15(11):1735. doi: 10.3390/plants15111735 (PMC13259279; doi:10.3390/plants15111735)
Supplement: Supplementary file 1 [file plants-15-01735-s001.zip]

Archive with 2 entries (2 files):
- S Figures.pdf
- Supplementary Tables.xlsx
