# Supplementary material for: Alternative Splicing of SCL30a Generates Distinct Isoforms to Modulate ABA Signaling in Arabidopsis
Source: Plants (Basel). 2026 Jun 3;15(11):1735. doi: 10.3390/plants15111735 (PMC13259279; doi:10.3390/plants15111735)
Supplement: Supplementary file 1 [file plants-15-01735-s001.zip › Supplementary Tables.xlsx]

## Sheet: Supplemental Table 1
Supplemental Table 1 Genes with opposite expression in the scl30a mutant and OE lines
Genes that are upregulated in the mutant and downregulated in the OE lines	Genes that are downregulated in the mutant and upregulated in the OE lines
AT1G05560	AT5G45820
AT5G22650	AT1G69830
AT1G04220	AT1G50280
AT1G52400	AT1G05805
AT3G44750	AT1G08810
AT4G18780	AT2G32640
AT2G39050	AT3G23700
AT5G01550	AT5G67030
AT5G37990	AT1G32080
AT5G15960	AT3G55610
AT1G65690	AT4G38970
AT1G01480	AT5G13630
	AT2G22540
	AT3G63520
	AT2G38310
	AT4G33950
	AT3G43600
	AT1G72770

## Sheet: Supplemental Table 2
Supplemental Table 2 Primers used in the article
Primer name	Primer sequence 5'->3'	Usage
Identificition for mutants
scl30a-T-DNA-F	TTGGATCTCTGCAACAAATCC	Mutant
scl30a-T-DNA-R	TCGCAACTTACGTCATGATT	Mutant
Constructions of fusioned vectors
SCL30a.1 CDS F	CACCATGAGAGGAAGGAGCTACACGCC	Pentr-D-topo
SCL30a.1 CDS R	TCACTGGCTTGGAGAACGGTCT	Pentr-D-topo
SCL30a.2 CDS F	CACCATGAGAGGAAGGAGCTACACGCC	Pentr-D-topo
SCL30a.2 CDS R	TATCTACAGAGCATCCTCACCCAGT	Pentr-D-topo
SCL30a.3 CDS F	CACCATGAGAGGAAGGAGCTACACGCC	Pentr-D-topo
SCL30a.3 CDS R	TTACTTCATTGGTCTCTTCAACTCTCTA	Pentr-D-topo
SCL30a.4/5 CDS F	CACCATGGATCCTGCTGATGCTGCT	Pentr-D-topo
SCL30a.4/5 CDS R	TCACTGGCTTGGAGAACGGTCT	Pentr-D-topo
SCL30a Pro F	CACCACGTCGGCGGTAGGATAGAGT	Pentr-D-topo
SCL30a Pro R	GTTGCGAACCAAGAGACTGGT	Pentr-D-topo
SnRK2.6-F	gatgaactatacaaaggcgcgccgATGGATCGACCAGCAGTGAGTG	GFP vector
SnRK2.6-R	ggcggccgctctagaactagtTCACATTGCGTACACAATCTCTCC	GFP vector
Expression level detection
ACTIN2-F-RT	CAAGGCCGAGTATGATGAGG	RT
ACTIN2-R-RT	GAAACGCAGACGTAAGTAAAAAC	RT
SCL30a-F all isoform-F-RT	CATCAATCTAGGTCTGTCTCACC	RT
SCL30a-R all isoform-R-RT	CACTGGCTTGGAGAACGGTC	RT
SnRK2.6-F-RT	ATGGATCGACCAGCAGTGAGTG	RT
SnRK2.6-R-RT	TCACATTGCGTACACAATCTCTCC	RT
ACTIN2 F qRT	CTCCTTTGTTGCTGTTGACTAC	qRT
ACTIN2 R qRT	GCACAATGTTACCGTACAGATC	qRT
GADPH F qRT	TTGGTGACAACAGGTCAAGCA	qRT
GADPH R qRT	AAACTTGTCGCTCAATGCAATC	qRT
SCL30a.1-F-qRT	ACGTCATGATTGCAGGCAAG	qRT
SCL30a.1-R-qRT	CCCTTGGATCTCCAGTATAGTA	qRT
SCL30a.2-F-qRT	GTGAAGGTTGGAAGGAAGTT	qRT
SCL30a.2-R-qRT	TGGATCTCTGCAAACCTTGC	qRT
SCL30a.3-F-qRT	ACGTCATGATTGCAGGCAAG	qRT
SCL30a.3-R-qRT	CTCTCTAGATCAGTATAGTAATCCC	qRT
SCL30a.4-F-qRT	GGTTCTAGGCTGAGATTTT	qRT
SCL30a.4-R-qRT	AATCTGTTGCTTCCACCTCG	qRT
SCL30a.5-F-qRT	AGGTTTGCAGAGATCCAAGG	qRT
SCL30a.5-R-qRT	GTCCTGGAATCTTCCACCTC	qRT
NCED3-F-qRT	GATGAATTTGTTCCAGAGAGCG	qRT
NCED3-R-qRT	AACACTAGGATCAGCCGTTTTA	qRT
CYP707A1-F-qRT	AGAGTCTCTAACTTGGGGAGAT	qRT
CYP707A1-R-qRT	TGGATCAAATTTCCCCGGATTA	qRT
ABI1-F-qRT	GTTTGGGATGTAATGACGGATG	qRT
ABI1-R-qRT	ACCACACTTATGTTGTCTTTGC	qRT
ABI3-F-qRT	CTGTTTCTCACCTTCAACATGG	qRT
ABI3-R-qRT	ATAGTTTGGAGCAGGCATGTAT	qRT
SnRK2.6-F-qRT	ATGGATCGACCAGCAGTGAG	qRT
SnRK2.6-R-qRT	CACATTGCGTACACAATCTCTCCGC	qRT
